# Supplementary material for: Novel MYO1D Missense Variant Identified Through Whole Exome Sequencing and Computational Biology Analysis Expands the Spectrum of Causal Genes of Laterality Defects
Source: Front Med (Lausanne). 2021 Sep 13;8:724826. doi: 10.3389/fmed.2021.724826 (PMC8473696; doi:10.3389/fmed.2021.724826)
Supplement: Supplementary file 1 [file Table_1.XLSX]

## Sheet: bp
Accession	Term	Evidence	Annotation source	Transcript IDs
GO:0007015	actin filament organization	IBA	GO_Central	ENST00000318217	Search BioMartView on karyotype
GO:0010923	negative regulation of phosphatase activity	IDA	UniProt	ENST00000318217	Search BioMartView on karyotype
GO:0015031	protein transport	IEA	UniProt	ENST00000318217	Search BioMartView on karyotype
GO:0030050	vesicle transport along actin filament	IBA	GO_Central	ENST00000318217	Search BioMartView on karyotype
GO:0030900	forebrain development	IEA	Ensembl	ENST00000318217	Search BioMartView on karyotype
GO:0051641	cellular localization	ISS	UniProt	ENST00000318217	Search BioMartView on karyotype
GO:0061502	early endosome to recycling endosome transport	ISS	UniProt	ENST00000318217	Search BioMartView on karyotype

## Sheet: mf
Accession	Term	Evidence	Annotation source	Mapped using	Transcript IDs
GO:0000146	microfilament motor activity	ISS	UniProt	UniProtKB/Swiss-Prot:O94832.176	ENST00000318217	Search BioMartView on karyotype
GO:0000166	nucleotide binding	IEA	UniProt	UniProtKB/Swiss-Prot:O94832.176	ENST00000583621 ENST00000318217 ENST00000579584 ENST00000394649	Search BioMartView on karyotype
GO:0003774	motor activity	IEA		InterPro:Myosin_head_motor_dom, InterPro:Myosin_TH1	ENST00000583621 ENST00000318217 ENST00000579584 ENST00000394649	Search BioMartView on karyotype
GO:0003779	actin binding	IEA	UniProt	UniProtKB/Swiss-Prot:O94832.176	ENST00000579584 ENST00000394649 ENST00000583621 ENST00000318217	Search BioMartView on karyotype
GO:0005515	protein binding	IEA		InterPro:IQ_motif_EF-hand-BS	ENST00000318217 ENST00000394649 ENST00000579584	Search BioMartView on karyotype
GO:0005516	calmodulin binding	IEA, ISS	UniProt	UniProtKB/Swiss-Prot:O94832.176, UniProtKB/Swiss-Prot:O94832.176	ENST00000318217	Search BioMartView on karyotype
GO:0005524	ATP binding	IEA		InterPro:Myosin_head_motor_dom	ENST00000318217 ENST00000583621 ENST00000394649 ENST00000579584	Search BioMartView on karyotype
GO:0019904	protein domain specific binding	IPI	UniProt	UniProtKB/Swiss-Prot:O94832.176	ENST00000318217	Search BioMartView on karyotype
GO:0030898	actin-dependent ATPase activity	ISS	UniProt	UniProtKB/Swiss-Prot:O94832.176	ENST00000318217	Search BioMartView on karyotype
GO:0048306	calcium-dependent protein binding	ISS	UniProt	UniProtKB/Swiss-Prot:O94832.176	ENST00000318217	Search BioMartView on karyotype
GO:0051015	actin filament binding	ISS	UniProt	UniProtKB/Swiss-Prot:O94832.176	ENST00000318217	Search BioMartView on karyotype

## Sheet: cc
Accession	Term	Evidence	Annotation source	Mapped using	Transcript IDs
GO:0005737	cytoplasm	IBA	GO_Central	UniProtKB/Swiss-Prot:O94832.176	ENST00000318217	Search BioMartView on karyotype
GO:0005768	endosome	IEA, ISS	UniProt	UniProtKB/Swiss-Prot:O94832.176, UniProtKB/Swiss-Prot:O94832.176	ENST00000318217	Search BioMartView on karyotype
GO:0005769	early endosome	IEA	UniProt	UniProtKB/Swiss-Prot:O94832.176	ENST00000318217	Search BioMartView on karyotype
GO:0005790	smooth endoplasmic reticulum	ISS	UniProt	UniProtKB/Swiss-Prot:O94832.176	ENST00000318217	Search BioMartView on karyotype
GO:0005829	cytosol	IEA	GOC	UniProtKB/Swiss-Prot:O94832.176	ENST00000318217	Search BioMartView on karyotype
GO:0005886	plasma membrane	IBA	GO_Central	UniProtKB/Swiss-Prot:O94832.176	ENST00000318217	Search BioMartView on karyotype
GO:0005902	microvillus	IBA	GO_Central	UniProtKB/Swiss-Prot:O94832.176	ENST00000318217	Search BioMartView on karyotype
GO:0005903	brush border	ISS	UniProt	UniProtKB/Swiss-Prot:O94832.176	ENST00000318217	Search BioMartView on karyotype
GO:0005938	cell cortex	IEA	UniProt	UniProtKB/Swiss-Prot:O94832.176	ENST00000318217	Search BioMartView on karyotype
GO:0015629	actin cytoskeleton	IBA	GO_Central	UniProtKB/Swiss-Prot:O94832.176	ENST00000318217	Search BioMartView on karyotype
GO:0016323	basolateral plasma membrane	ISS	UniProt	UniProtKB/Swiss-Prot:O94832.176	ENST00000318217	Search BioMartView on karyotype
GO:0016459	myosin complex	IEA		InterPro:Myosin_head_motor_dom, InterPro:Myosin_TH1	ENST00000318217 ENST00000583621 ENST00000394649 ENST00000579584	Search BioMartView on karyotype
GO:0030424	axon	ISS	UniProt	UniProtKB/Swiss-Prot:O94832.176	ENST00000318217	Search BioMartView on karyotype
GO:0030425	dendrite	IEA	UniProt	UniProtKB/Swiss-Prot:O94832.176	ENST00000318217	Search BioMartView on karyotype
GO:0030673	axolemma	ISS	UniProt	UniProtKB/Swiss-Prot:O94832.176	ENST00000318217	Search BioMartView on karyotype
GO:0031410	cytoplasmic vesicle	ISS	UniProt	UniProtKB/Swiss-Prot:O94832.176	ENST00000318217	Search BioMartView on karyotype
GO:0031982	vesicle	IBA	GO_Central	UniProtKB/Swiss-Prot:O94832.176	ENST00000318217	Search BioMartView on karyotype
GO:0042995	cell projection	IEA	UniProt	UniProtKB/Swiss-Prot:O94832.176	ENST00000318217	Search BioMartView on karyotype
GO:0043005	neuron projection	ISS	UniProt	UniProtKB/Swiss-Prot:O94832.176	ENST00000318217	Search BioMartView on karyotype
GO:0043025	neuronal cell body	ISS	UniProt	UniProtKB/Swiss-Prot:O94832.176	ENST00000318217	Search BioMartView on karyotype
GO:0043204	perikaryon	IEA	UniProt	UniProtKB/Swiss-Prot:O94832.176	ENST00000318217	Search BioMartView on karyotype
GO:0043209	myelin sheath	ISS	UniProt	UniProtKB/Swiss-Prot:O94832.176	ENST00000318217	Search BioMartView on karyotype
GO:0044853	plasma membrane raft	IEA	Ensembl	Propagated from Rattus_norvegicus ENSRNOP00000004609 by orthology	ENST00000318217	Search BioMartView on karyotype
GO:0070062	extracellular exosome	HDA	UniProt	UniProtKB/Swiss-Prot:O94832.176	ENST00000318217	Search BioMartView on karyotype
GO:0097440	apical dendrite	ISS	UniProt	UniProtKB/Swiss-Prot:O94832.176	ENST00000318217	Search BioMartView on karyotype
