# Supplementary material for: Novel MYO1D Missense Variant Identified Through Whole Exome Sequencing and Computational Biology Analysis Expands the Spectrum of Causal Genes of Laterality Defects
Source: Front Med (Lausanne). 2021 Sep 13;8:724826. doi: 10.3389/fmed.2021.724826 (PMC8473696; doi:10.3389/fmed.2021.724826)
Supplement: Supplementary file 2 [file Table_2.XLSX]

## Sheet: Sheet0
Allelic Composition	Genetic Background	Genotype ID	Qualifier	Annotated Term	Phenotype Summary Category	Reference
Myo1d<em1(IMPC)J>/Myo1d<em1(IMPC)J>	C57BL/6NJ-Myo1d<em1(IMPC)J>/J	MGI:6262955		decreased bone mineral content	skeleton	J:211773
Myo1d<em1(IMPC)J>/Myo1d<em1(IMPC)J>	C57BL/6NJ-Myo1d<em1(IMPC)J>/J	MGI:6262955		decreased bone mineral density	skeleton	J:211773
Myo1d<em1(IMPC)J>/Myo1d<em1(IMPC)J>	C57BL/6NJ-Myo1d<em1(IMPC)J>/J	MGI:6262955		decreased startle reflex	behavior/neurological	J:211773
Myo1d<em1(IMPC)J>/Myo1d<em1(IMPC)J>	C57BL/6NJ-Myo1d<em1(IMPC)J>/J	MGI:6262955		decreased total body fat amount	adipose tissue	J:211773
Myo1d<em1(IMPC)J>/Myo1d<em1(IMPC)J>	C57BL/6NJ-Myo1d<em1(IMPC)J>/J	MGI:6262955		increased lean body mass	growth/size/body region	J:211773
Myo1d<em1Btlr>/Myo1d<em1Btlr>	C57BL/6J-Myo1d<em1Btlr>	MGI:6268698	normal	digestive/alimentary phenotype	digestive/alimentary	J:267525
Myo1d<em1Btlr>/Myo1d<em1Btlr>	C57BL/6J-Myo1d<em1Btlr>	MGI:6268698		increased susceptibility to colitis induced morbidity/mortality	digestive/alimentary	J:267525
Myo1d<em1Btlr>/Myo1d<em1Btlr>	C57BL/6J-Myo1d<em1Btlr>	MGI:6268698		increased susceptibility to colitis induced morbidity/mortality	immune system	J:267525
Myo1d<em1Btlr>/Myo1d<em1Btlr>	C57BL/6J-Myo1d<em1Btlr>	MGI:6268698		increased susceptibility to colitis induced morbidity/mortality	mortality/aging	J:267525
Myo1d<em1Btlr>/Myo1d<em1Btlr>	C57BL/6J-Myo1d<em1Btlr>	MGI:6268698		increased susceptibility to induced colitis	digestive/alimentary	J:267525
Myo1d<em1Btlr>/Myo1d<em1Btlr>	C57BL/6J-Myo1d<em1Btlr>	MGI:6268698		increased susceptibility to induced colitis	immune system	J:267525
Myo1d<em1Btlr>/Myo1d<em1Btlr>	C57BL/6J-Myo1d<em1Btlr>	MGI:6268698		increased susceptibility to weight loss	growth/size/body region	J:267525
Myo1d<m1Btlr>/Myo1d<m1Btlr>	C57BL/6J-Myo1d<m1Btlr>	MGI:6268690		increased susceptibility to induced colitis	digestive/alimentary	J:267525
Myo1d<m1Btlr>/Myo1d<m1Btlr>	C57BL/6J-Myo1d<m1Btlr>	MGI:6268690		increased susceptibility to induced colitis	immune system	J:267525
Myo1d<m1Btlr>/Myo1d<m2Btlr>	C57BL/6J-Myo1d<m1Btlr>/Myo1d<m2Btlr>	MGI:6268700		increased susceptibility to induced colitis	digestive/alimentary	J:267525
Myo1d<m1Btlr>/Myo1d<m2Btlr>	C57BL/6J-Myo1d<m1Btlr>/Myo1d<m2Btlr>	MGI:6268700		increased susceptibility to induced colitis	immune system	J:267525
Myo1d<m1Btlr>/Myo1d<m2Btlr>	C57BL/6J-Myo1d<m1Btlr>/Myo1d<m2Btlr>	MGI:6268700		increased susceptibility to weight loss	growth/size/body region	J:267525
Myo1d<m2Btlr>/Myo1d<m2Btlr>	C57BL/6J-Myo1d<m2Btlr>	MGI:6268692		increased susceptibility to induced colitis	digestive/alimentary	J:267525
Myo1d<m2Btlr>/Myo1d<m2Btlr>	C57BL/6J-Myo1d<m2Btlr>	MGI:6268692		increased susceptibility to induced colitis	immune system	J:267525
Myo1d<m3Btlr>/Myo1d<m3Btlr>	C57BL/6J-Myo1d<m3Btlr>	MGI:6268694		increased susceptibility to induced colitis	digestive/alimentary	J:267525
Myo1d<m3Btlr>/Myo1d<m3Btlr>	C57BL/6J-Myo1d<m3Btlr>	MGI:6268694		increased susceptibility to induced colitis	immune system	J:267525
Myo1d<m4Btlr>/Myo1d<m4Btlr>	C57BL/6J-Myo1d<m4Btlr>	MGI:6268696		increased susceptibility to induced colitis	digestive/alimentary	J:267525
Myo1d<m4Btlr>/Myo1d<m4Btlr>	C57BL/6J-Myo1d<m4Btlr>	MGI:6268696		increased susceptibility to induced colitis	immune system	J:267525
